# Supplementary material for: Evaluation of Renal Function after Partial Nephrectomy and Detection of Clinically Significant Acute Kidney Injury
Source: Medicina (Kaunas). 2022 May 17;58(5):667. doi: 10.3390/medicina58050667 (PMC9144406; doi:10.3390/medicina58050667)
Supplement: Supplementary file 1 [file medicina-58-00667-s001.zip]

Archive with 2 entries (2 files):
- Figure S1.medicina-1646128-supplementary.pdf
- Table S1.medicina-1646128-supplementary.pdf
